# Supplementary material for: The lipid droplet protein Jabba promotes actin remodeling downstream of prostaglandin signaling during Drosophila oogenesis
Source: Mol Biol Cell. 2025 Aug 12;36(9):ar105. doi: 10.1091/mbc.E25-05-0218 (PMC12415609; doi:10.1091/mbc.E25-05-0218)
Supplement: Supplementary file 4 [file mbc-36-ar105-s004.xls]

## Sheet: Fig 1D
yw	0		pJ2/+	1		pj2/pj2	1
yw	0		pJ2/+	1		pj2/pj2	1
yw	0		pJ2/+	1		pj2/pj2	1
yw	1		pJ2/+	1		pj2/pj2	0
yw	0		pJ2/+	0		pj2/pj2	1
yw	0		pJ2/+	1		pj2/pj2	1
yw	0		pJ2/+	1		pj2/pj2	0
yw	0		pJ2/+	1		pj2/pj2	0
yw	0		pJ2/+	0		pj2/pj2	1
yw	0		pJ2/+	0		pj2/pj2	1				Pearson's Chi-squared test
yw	0		pJ2/+	1		pj2/pj2	1
yw	0		pJ2/+	1		pj2/pj2	1				data: increased
yw	0		pJ2/+	1		pj2/pj2	1				X-squared = 23.511, df = 2, p-value = 7.848e-06
yw	0		pJ2/+	0		pj2/pj2	1
yw	0		pJ2/+	0		pj2/pj2	0				> PT=pairwiseNominalIndependence(increased, fisher=TRUE, gtest=FALSE, chisq=FALSE, digits=20)
yw	0		pJ2/+	1		pj2/pj2	0				> PT
yw	0		pJ2/+	0		pj2/pj2	1				Comparison p.Fisher p.adj.Fisher
yw	0		pJ2/+	0		pj2/pj2	0				1 yw : pJ2/+ 2.883707e-03 4.325560e-03
yw	0		pJ2/+	0		pj2/pj2	0				2 yw : pJ2/pJ2 7.772238e-07 2.331671e-06
yw	0		pJ2/+	0		pj2/pj2	1				3 pJ2/+ : pJ2/pJ2 1.433992e-02 1.433992e-02
yw	0		pJ2/+	0		pj2/pj2	0
yw	0		pJ2/+	0		pj2/pj2	1
yw	0		pJ2/+	0		pj2/pj2	1
yw	0		pJ2/+	1		pj2/pj2	1
			pJ2/+	0		pj2/pj2	0
%Normal (23)	0.958333		pJ2/+	0		pj2/pj2	0
%Abnormal (1)	0.0416667		pJ2/+	0		pj2/pj2	1
			pJ2/+	0		pj2/pj2	1
			pJ2/+	0		pj2/pj2	1
			pJ2/+	1		pj2/pj2	0
			pJ2/+	0		pj2/pj2	1
			pJ2/+	1		pj2/pj2	0
			pJ2/+	0		pj2/pj2	0
			pJ2/+	0		pj2/pj2	1
			pJ2/+	0		pj2/pj2	1
			pJ2/+	0		pj2/pj2	1
			pJ2/+	0		pj2/pj2	1
			pJ2/+	0		pj2/pj2	1
			pJ2/+	0
			pJ2/+	1		% Normal (13)		0.342105
			pJ2/+	0		%Abnormal (25)		0.657895
			pJ2/+	0
			pJ2/+	1
			%Normal (27)		0.627907
			%Abnormal (16)		0.372093

## Sheet: Fig 2E
Panel E						Genotype	Bundles		Genotype	Bundles		Genotype	Bundles		Genotype	Bundles
						yw	0		JabbaZ/JabbaZ	3		pxtf/pxtf	3		bmm/bmm	3
Pearson's Chi-squared test						yw	1		JabbaZ/JabbaZ	3		pxtf/pxtf	3		bmm/bmm	2
						yw	0		JabbaZ/JabbaZ	2		pxtf/pxtf	3		bmm/bmm	0
data: hom						yw	0		JabbaZ/JabbaZ	3		pxtf/pxtf	3		bmm/bmm	3
X-squared = 54.98, df = 6, p-value = 4.678e-10						yw	0		JabbaZ/JabbaZ	2		pxtf/pxtf	3		bmm/bmm	2
						yw	1		JabbaZ/JabbaZ	0		pxtf/pxtf	2		bmm/bmm	3
Comparison p.Fisher p.adj.Fisher						yw	2		JabbaZ/JabbaZ	3		pxtf/pxtf	3		bmm/bmm	3
1 yw : Jabba 2.897270e-05 3.417244e-05						yw	0		JabbaZ/JabbaZ	3		pxtf/pxtf	3		bmm/bmm	3
2 yw : dCOX1 2.584706e-15 7.754118e-15						yw	0		JabbaZ/JabbaZ	1		pxtf/pxtf	3		bmm/bmm	1
3 Jabba : dCOX1 3.417244e-05 3.417244e-05						yw	1		JabbaZ/JabbaZ	3		pxtf/pxtf	3		bmm/bmm	1
						yw	0		JabbaZ/JabbaZ	3		pxtf/pxtf	3		bmm/bmm	1
						yw	0		JabbaZ/JabbaZ	0		pxtf/pxtf	3		bmm/bmm	1
						yw	0		JabbaZ/JabbaZ	3		pxtf/pxtf	3		bmm/bmm	3
						yw	1		JabbaZ/JabbaZ	3		pxtf/pxtf	3		bmm/bmm	3
						yw	0		JabbaZ/JabbaZ	1		pxtf/pxtf	3		bmm/bmm	3
						yw	0		JabbaZ/JabbaZ	3		pxtf/pxtf	3		bmm/bmm	1
						yw	0		JabbaZ/JabbaZ	0		pxtf/pxtf	3		bmm/bmm	0
						yw	0		JabbaZ/JabbaZ	0		pxtEY/pxtEY	3		bmm/bmm	1
						yw	0		JabbaDL_JabbaDL	0		pxtEY/pxtEY	2		bmm/bmm	1
						yw	1		JabbaDL_JabbaDL	0		pxtEY/pxtEY	2		bmm/bmm	0
						yw	0		JabbaDL_JabbaDL	3		pxtEY/pxtEY	3		bmm/bmm	0
						yw	0		JabbaDL_JabbaDL	2		pxtEY/pxtEY	3		bmm/bmm	2
						yw	0		JabbaDL_JabbaDL	0		pxtEY/pxtEY	3		bmm/bmm	2
						yw	1		JabbaDL_JabbaDL	3		pxtf/pxtf	3		bmm/bmm	1
						yw	0		JabbaDL_JabbaDL	3		pxtf/pxtf	3
									JabbaDL_JabbaDL	0		pxtf/pxtf	3
									JabbaDL_JabbaDL	0		pxtf/pxtf	2
									JabbaDL_JabbaDL	3		pxtf/pxtf	3
									JabbaDL_JabbaDL	1		pxtf/pxtf	2
									JabbaDL_JabbaDL	0		pxtf/pxtf	3
									JabbaDL_JabbaDL	3		pxtf/pxtf	3
									JabbaDL_JabbaDL	2		pxtEY/pxtEY	0
									JabbaDL_JabbaDL	1		pxtEY/pxtEY	3
									JabbaDL_JabbaDL	2		pxtEY/pxtEY	2
									JabbaDL_JabbaDL	0		pxtEY/pxtEY	2
									JabbaZ/JabbaZ	0		pxtEY/pxtEY	3
									JabbaZ/JabbaZ	0		pxtEY/pxtEY	3
									JabbaZ/JabbaZ	0
									JabbaZ/JabbaZ	1
									JabbaZ/JabbaZ	2
									JabbaZ/JabbaZ	2
									JabbaZ/JabbaZ	2
									JabbaZ/JabbaZ	3
									JabbaZ/JabbaZ	0
									JabbaZ/JabbaZ	3
									JabbaZ/JabbaZ	3
									JabbaDL_JabbaDL	0
									JabbaDL_JabbaDL	1
									JabbaDL_JabbaDL	1
									JabbaDL_JabbaDL	2
									JabbaDL_JabbaDL	0
									JabbaDL_JabbaDL	3
									JabbaDL_JabbaDL	3
									JabbaDL_JabbaDL	0
									JabbaDL_JabbaDL	3
									JabbaDL_JabbaDL	3

## Sheet: Fig 2F
								Genotype	Cortical		Genotype	Cortical		Genotype	Cortical		Genotype	Cortical
	Pearson's Chi-squared test							yw	0		pxtf/pxtf	3		JabbaZ/JabbaZ	0		bmm/bmm	0
								yw	0		pxtf/pxtf	3		JabbaZ/JabbaZ	0		bmm/bmm	0
	data: hom							yw	0		pxtf/pxtf	3		JabbaZ/JabbaZ	3		bmm/bmm	1
	X-squared = 65.538, df = 6, p-value = 3.35e-12							yw	0		pxtf/pxtf	3		JabbaZ/JabbaZ	0		bmm/bmm	2
								yw	0		pxtf/pxtf	3		JabbaZ/JabbaZ	1		bmm/bmm	1
	Comparison p.Fisher p.adj.Fisher							yw	0		pxtf/pxtf	3		JabbaZ/JabbaZ	0		bmm/bmm	0
	1 yw : Jabba 3.590689e-06 5.386034e-06							yw	0		pxtf/pxtf	3		JabbaZ/JabbaZ	0		bmm/bmm	0
	2 yw : dCOX1 8.026895e-10 2.408069e-09							yw	0		pxtf/pxtf	2		JabbaZ/JabbaZ	0		bmm/bmm	1
	3 Jabba : dCOX1 6.810408e-06 6.810408e-06							yw	0		pxtf/pxtf	3		JabbaZ/JabbaZ	0		bmm/bmm	1
								yw	0		pxtf/pxtf	3		JabbaZ/JabbaZ	0		bmm/bmm	0
								yw	0		pxtf/pxtf	3		JabbaZ/JabbaZ	2		bmm/bmm	0
								yw	0		pxtf/pxtf	3		JabbaZ/JabbaZ	1		bmm/bmm	0
								yw	0		pxtf/pxtf	3		JabbaZ/JabbaZ	2		bmm/bmm	0
								yw	0		pxtf/pxtf	3		JabbaZ/JabbaZ	0		bmm/bmm	1
								yw	0		pxtf/pxtf	3		JabbaZ/JabbaZ	0		bmm/bmm	1
								yw	0		pxtf/pxtf	3		JabbaZ/JabbaZ	0		bmm/bmm	1
								yw	0		pxtf/pxtf	3		JabbaZ/JabbaZ	0		bmm/bmm	0
								yw	0		pxtEY/pxtEY	0		JabbaZ/JabbaZ	1		bmm/bmm	0
								yw	0		pxtEY/pxtEY	0		JabbaDL_JabbaDL	0		bmm/bmm	1
								yw	0		pxtEY/pxtEY	1		JabbaDL_JabbaDL	1		bmm/bmm	0
								yw	0		pxtEY/pxtEY	1		JabbaDL_JabbaDL	2		bmm/bmm	0
								yw	0		pxtEY/pxtEY	0		JabbaDL_JabbaDL	2		bmm/bmm	3
								yw	0		pxtEY/pxtEY	0		JabbaDL_JabbaDL	0		bmm/bmm	2
								yw	0		pxtf/pxtf	0		JabbaDL_JabbaDL	2		bmm/bmm	1
								yw	0		pxtf/pxtf	3		JabbaDL_JabbaDL	1
											pxtf/pxtf	1		JabbaDL_JabbaDL	2
											pxtf/pxtf	2		JabbaDL_JabbaDL	1
											pxtf/pxtf	2		JabbaDL_JabbaDL	2
											pxtf/pxtf	3		JabbaDL_JabbaDL	2
											pxtf/pxtf	2		JabbaDL_JabbaDL	1
											pxtf/pxtf	3		JabbaDL_JabbaDL	1
											pxtEY/pxtEY	1		JabbaDL_JabbaDL	0
											pxtEY/pxtEY	1		JabbaDL_JabbaDL	1
											pxtEY/pxtEY	0		JabbaDL_JabbaDL	1
											pxtEY/pxtEY	1		JabbaDL_JabbaDL	1
											pxtEY/pxtEY	0		JabbaZ/JabbaZ	0
											pxtEY/pxtEY	0		JabbaZ/JabbaZ	0
														JabbaZ/JabbaZ	0
														JabbaZ/JabbaZ	0
														JabbaZ/JabbaZ	1
														JabbaZ/JabbaZ	1
														JabbaZ/JabbaZ	1
														JabbaZ/JabbaZ	2
														JabbaZ/JabbaZ	0
														JabbaZ/JabbaZ	1
														JabbaZ/JabbaZ	1
														JabbaDL_JabbaDL	1
														JabbaDL_JabbaDL	0
														JabbaDL_JabbaDL	0
														JabbaDL_JabbaDL	3
														JabbaDL_JabbaDL	1
														JabbaDL_JabbaDL	1
														JabbaDL_JabbaDL	3
														JabbaDL_JabbaDL	0
														JabbaDL_JabbaDL	0
														JabbaDL_JabbaDL	2

## Sheet: Fig 2G
									Genotype	Sum		Genotype	Sum		Genotype	Sum		Genotype	Sum
		Pearson's Chi-squared test							yw	0		JabbaZ/JabbaZ	3		pxtf/pxtf	6		bmm/bmm	3
									yw	1		JabbaZ/JabbaZ	3		pxtf/pxtf	6		bmm/bmm	2
		data: hom							yw	0		JabbaZ/JabbaZ	5		pxtf/pxtf	6		bmm/bmm	1
		X-squared = 60.488, df = 4, p-value = 2.29e-12							yw	0		JabbaZ/JabbaZ	3		pxtf/pxtf	6		bmm/bmm	5
									yw	0		JabbaZ/JabbaZ	3		pxtf/pxtf	6		bmm/bmm	3
			Comparison p.Fisher p.adj.Fisher						yw	1		JabbaZ/JabbaZ	0		pxtf/pxtf	5		bmm/bmm	3
			1 yw : Jabba 3.227893e-06 4.841840e-06						yw	2		JabbaZ/JabbaZ	3		pxtf/pxtf	6		bmm/bmm	3
			2 yw : dCOX1 2.048770e-15 6.146309e-15						yw	0		JabbaZ/JabbaZ	3		pxtf/pxtf	5		bmm/bmm	4
			3 Jabba : dCOX1 9.617027e-06 9.617027e-06						yw	0		JabbaZ/JabbaZ	1		pxtf/pxtf	6		bmm/bmm	2
									yw	1		JabbaZ/JabbaZ	3		pxtf/pxtf	6		bmm/bmm	1
									yw	0		JabbaZ/JabbaZ	5		pxtf/pxtf	6		bmm/bmm	1
									yw	0		JabbaZ/JabbaZ	1		pxtf/pxtf	6		bmm/bmm	1
									yw	0		JabbaZ/JabbaZ	5		pxtf/pxtf	6		bmm/bmm	3
									yw	1		JabbaZ/JabbaZ	3		pxtf/pxtf	6		bmm/bmm	4
									yw	0		JabbaZ/JabbaZ	1		pxtf/pxtf	6		bmm/bmm	4
									yw	0		JabbaZ/JabbaZ	3		pxtf/pxtf	6		bmm/bmm	2
									yw	0		JabbaZ/JabbaZ	0		pxtf/pxtf	6		bmm/bmm	0
									yw	0		JabbaZ/JabbaZ	1		pxtEY/pxtEY	3		bmm/bmm	1
									yw	0		JabbaDL_JabbaDL	0		pxtEY/pxtEY	2		bmm/bmm	2
									yw	1		JabbaDL_JabbaDL	1		pxtEY/pxtEY	3		bmm/bmm	0
									yw	0		JabbaDL_JabbaDL	5		pxtEY/pxtEY	4		bmm/bmm	0
									yw	0		JabbaDL_JabbaDL	4		pxtEY/pxtEY	3		bmm/bmm	5
									yw	0		JabbaDL_JabbaDL	0		pxtEY/pxtEY	3		bmm/bmm	4
									yw	1		JabbaDL_JabbaDL	5		pxtf/pxtf	3		bmm/bmm	2
									yw	0		JabbaDL_JabbaDL	4		pxtf/pxtf	6
												JabbaDL_JabbaDL	2		pxtf/pxtf	4
												JabbaDL_JabbaDL	1		pxtf/pxtf	4
												JabbaDL_JabbaDL	5		pxtf/pxtf	5
												JabbaDL_JabbaDL	3		pxtf/pxtf	5
												JabbaDL_JabbaDL	1		pxtf/pxtf	5
												JabbaDL_JabbaDL	4		pxtf/pxtf	6
												JabbaDL_JabbaDL	2		pxtEY/pxtEY	1
												JabbaDL_JabbaDL	2		pxtEY/pxtEY	4
												JabbaDL_JabbaDL	3		pxtEY/pxtEY	2
												JabbaDL_JabbaDL	1		pxtEY/pxtEY	3
												JabbaZ/JabbaZ	0		pxtEY/pxtEY	3
												JabbaZ/JabbaZ	0		pxtEY/pxtEY	3
												JabbaZ/JabbaZ	0
												JabbaZ/JabbaZ	1
												JabbaZ/JabbaZ	3
												JabbaZ/JabbaZ	3
												JabbaZ/JabbaZ	3
												JabbaZ/JabbaZ	5
												JabbaZ/JabbaZ	0
												JabbaZ/JabbaZ	4
												JabbaZ/JabbaZ	4
												JabbaDL_JabbaDL	1
												JabbaDL_JabbaDL	1
												JabbaDL_JabbaDL	1
												JabbaDL_JabbaDL	5
												JabbaDL_JabbaDL	1
												JabbaDL_JabbaDL	4
												JabbaDL_JabbaDL	6
												JabbaDL_JabbaDL	0
												JabbaDL_JabbaDL	3
												JabbaDL_JabbaDL	5

## Sheet: Fig 3D
Pearson's Chi-squared test		Bundle Defects						Genotype	Bundles		Genotype	Bundles		Genotype	Bundles
								jabbazl01/+	0		bmm/+	0		jabbazl01/+;bmm/+	1
x-squared = 12.629			df=6		p-value=0.04932			jabbazl01/+	0		bmm/+	0		jabbazl01/+;bmm/+	0
								jabbazl01/+	1		bmm/+	1		jabbazl01/+;bmm/+	0
Fisher post-hoc test								jabbazl01/+	0		bmm/+	0		jabbazl01/+;bmm/+	0
								jabbazl01/+	1		bmm/+	1		jabbazl01/+;bmm/+	0
Comparison	p.Fisher	p. adj. Fisher						jabbazl01/+	0		bmm/+	1		jabbazl01/+;bmm/+	2
Jabba-/+:ATGL-/+	0.138557	0.138558						jabbazl01/+	0		bmm/+	1		jabbazl01/+;bmm/+	0
Jabba-/+:Jabba-/+:ATGL-/+	0.0747622	0.122906						jabbazl01/+	1		bmm/+	3		jabbazl01/+;bmm/+	0
ATGL-/+:Jabba-/+;ATGL-/+	0.0819373	0.122906						jabbazl01/+	0		bmm/+	1		jabbazl01/+;bmm/+	1
								jabbazl01/+	0		bmm/+	0		jabbazl01/+;bmm/+	0
								jabbazl01/+	0		bmm/+	0		jabbazl01/+;bmm/+	0
								jabbazl01/+	0		bmm/+	0		jabbazl01/+;bmm/+	3
								jabbazl01/+	0		bmm/+	0		jabbazl01/+;bmm/+	0
								jabbazl01/+	0		bmm/+	1		jabbazl01/+;bmm/+	3
								jabbazl01/+	1		bmm/+	0		jabbazl01/+;bmm/+	3
								jabbazl01/+	0		bmm/+	0		jabbazl01/+;bmm/+	0
								jabbazl01/+	2		bmm/+	0		jabbazl01/+;bmm/+	0
								jabbazl01/+	0		bmm/+	1		jabbazl01/+;bmm/+	2
								jabbazl01/+	0		bmm/+	1		jabbazl01/+;bmm/+	0
								jabbazl01/+	2		bmm/+	0		jabbazl01/+;bmm/+	0
								jabbazl01/+	2		bmm/+	1		jabbazl01/+;bmm/+	1
								jabbazl01/+	1		bmm/+	0		jabbazl01/+;bmm/+	2
								jabbazl01/+	0		bmm/+	0		jabbazl01/+;bmm/+	1
								jabbazl01/+	2		bmm/+	1		jabbazl01/+;bmm/+	0
								jabbazl01/+	1		bmm/+	0		jabbazl01/+;bmm/+	0
											bmm/+	3		jabbazl01/+;bmm/+	0
											bmm/+	0		jabbazl01/+;bmm/+	0
											bmm/+	0		jabbazl01/+;bmm/+	1
											bmm/+	0		jabbazl01/+;bmm/+	0
											bmm/+	1		jabbazl01/+;bmm/+	0
											bmm/+	0		jabbazl01/+;bmm/+	3
											bmm/+	0		jabbazl01/+;bmm/+	0
											bmm/+	0		jabbazl01/+;bmm/+	3
											bmm/+	1		jabbazl01/+;bmm/+	0
											bmm/+	0		jabbazl01/+;bmm/+	3
											bmm/+	1		jabbazl01/+;bmm/+	3
											bmm/+	0		jabbazl01/+;bmm/+	3
											bmm/+	0		jabbazl01/+;bmm/+	0
											bmm/+	0		jabbazl01/+;bmm/+	2
											bmm/+	2		jabbazl01/+;bmm/+	1
											bmm/+	0
											bmm/+	3

## Sheet: Fig 3E
Pearson's Chi-squared test		Cortical Actin Defects						Genotype	Cortical		Genotype	Cortical		Genotype	Cortical
								jabbazl01/+	0		bmm/+	0		jabbazl01/+;bmm/+	0
x-squared = 4.2502			df=6		p-value=0.6429			jabbazl01/+	0		bmm/+	0		jabbazl01/+;bmm/+	0
								jabbazl01/+	0		bmm/+	0		jabbazl01/+;bmm/+	0
Fisher post-hoc test								jabbazl01/+	0		bmm/+	0		jabbazl01/+;bmm/+	0
								jabbazl01/+	0		bmm/+	0		jabbazl01/+;bmm/+	0
Comparison	p.Fisher	p. adj. Fisher						jabbazl01/+	0		bmm/+	0		jabbazl01/+;bmm/+	1
Jabba-/+:ATGL-/+	0.537183	0.805774						jabbazl01/+	0		bmm/+	0		jabbazl01/+;bmm/+	0
Jabba-/+:Jabba-/+:ATGL-/+	1	1						jabbazl01/+	0		bmm/+	0		jabbazl01/+;bmm/+	0
ATGL-/+:Jabba-/+;ATGL-/+	0.507655	0.805774						jabbazl01/+	0		bmm/+	0		jabbazl01/+;bmm/+	0
								jabbazl01/+	0		bmm/+	0		jabbazl01/+;bmm/+	0
								jabbazl01/+	0		bmm/+	0		jabbazl01/+;bmm/+	0
								jabbazl01/+	0		bmm/+	0		jabbazl01/+;bmm/+	0
								jabbazl01/+	1		bmm/+	0		jabbazl01/+;bmm/+	1
								jabbazl01/+	0		bmm/+	0		jabbazl01/+;bmm/+	0
								jabbazl01/+	0		bmm/+	0		jabbazl01/+;bmm/+	0
								jabbazl01/+	0		bmm/+	0		jabbazl01/+;bmm/+	0
								jabbazl01/+	1		bmm/+	0		jabbazl01/+;bmm/+	0
								jabbazl01/+	0		bmm/+	0		jabbazl01/+;bmm/+	3
								jabbazl01/+	0		bmm/+	0		jabbazl01/+;bmm/+	0
								jabbazl01/+	0		bmm/+	0		jabbazl01/+;bmm/+	0
								jabbazl01/+	0		bmm/+	0		jabbazl01/+;bmm/+	0
								jabbazl01/+	1		bmm/+	0		jabbazl01/+;bmm/+	0
								jabbazl01/+	2		bmm/+	2		jabbazl01/+;bmm/+	0
								jabbazl01/+	0		bmm/+	0		jabbazl01/+;bmm/+	0
								jabbazl01/+	0		bmm/+	0		jabbazl01/+;bmm/+	0
											bmm/+	0		jabbazl01/+;bmm/+	0
											bmm/+	0		jabbazl01/+;bmm/+	1
											bmm/+	0		jabbazl01/+;bmm/+	0
											bmm/+	1		jabbazl01/+;bmm/+	0
											bmm/+	3		jabbazl01/+;bmm/+	0
											bmm/+	0		jabbazl01/+;bmm/+	0
											bmm/+	0		jabbazl01/+;bmm/+	0
											bmm/+	0		jabbazl01/+;bmm/+	0
											bmm/+	2		jabbazl01/+;bmm/+	0
											bmm/+	1		jabbazl01/+;bmm/+	0
											bmm/+	3		jabbazl01/+;bmm/+	0
											bmm/+	0		jabbazl01/+;bmm/+	1
											bmm/+	0		jabbazl01/+;bmm/+	0
											bmm/+	0		jabbazl01/+;bmm/+	1
											bmm/+	3		jabbazl01/+;bmm/+	2
											bmm/+	0
											bmm/+	0

## Sheet: Fig 3F
Pearson's Chi-squared test		Total Defects						Genotype	Sum		Genotype	Sum		Genotype	Sum
								jabbazl01/+	0		bmm/+	0		jabbazl01/+;bmm/+	1
x-squared = 4.8394			df=4		p-value=0.3042			jabbazl01/+	0		bmm/+	0		jabbazl01/+;bmm/+	0
								jabbazl01/+	1		bmm/+	1		jabbazl01/+;bmm/+	0
Fisher post-hoc test								jabbazl01/+	0		bmm/+	0		jabbazl01/+;bmm/+	0
								jabbazl01/+	1		bmm/+	1		jabbazl01/+;bmm/+	0
Comparison	p.Fisher	p. adj. Fisher						jabbazl01/+	0		bmm/+	1		jabbazl01/+;bmm/+	3
Jabba-/+:ATGL-/+	0.204057	0.36086						jabbazl01/+	0		bmm/+	1		jabbazl01/+;bmm/+	0
Jabba-/+:Jabba-/+:ATGL-/+	0.704377	0.704377						jabbazl01/+	1		bmm/+	3		jabbazl01/+;bmm/+	0
ATGL-/+:Jabba-/+;ATGL-/+	0.178824	0.36086						jabbazl01/+	0		bmm/+	1		jabbazl01/+;bmm/+	1
								jabbazl01/+	0		bmm/+	0		jabbazl01/+;bmm/+	0
								jabbazl01/+	0		bmm/+	0		jabbazl01/+;bmm/+	0
								jabbazl01/+	0		bmm/+	0		jabbazl01/+;bmm/+	3
								jabbazl01/+	1		bmm/+	0		jabbazl01/+;bmm/+	1
								jabbazl01/+	0		bmm/+	1		jabbazl01/+;bmm/+	3
								jabbazl01/+	1		bmm/+	0		jabbazl01/+;bmm/+	3
								jabbazl01/+	0		bmm/+	0		jabbazl01/+;bmm/+	0
								jabbazl01/+	3		bmm/+	0		jabbazl01/+;bmm/+	0
								jabbazl01/+	0		bmm/+	1		jabbazl01/+;bmm/+	5
								jabbazl01/+	0		bmm/+	1		jabbazl01/+;bmm/+	0
								jabbazl01/+	2		bmm/+	0		jabbazl01/+;bmm/+	0
								jabbazl01/+	2		bmm/+	1		jabbazl01/+;bmm/+	1
								jabbazl01/+	2		bmm/+	0		jabbazl01/+;bmm/+	2
								jabbazl01/+	2		bmm/+	2		jabbazl01/+;bmm/+	1
								jabbazl01/+	2		bmm/+	1		jabbazl01/+;bmm/+	0
								jabbazl01/+	1		bmm/+	0		jabbazl01/+;bmm/+	0
											bmm/+	3		jabbazl01/+;bmm/+	0
											bmm/+	0		jabbazl01/+;bmm/+	1
											bmm/+	0		jabbazl01/+;bmm/+	1
											bmm/+	1		jabbazl01/+;bmm/+	0
											bmm/+	4		jabbazl01/+;bmm/+	0
											bmm/+	0		jabbazl01/+;bmm/+	3
											bmm/+	0		jabbazl01/+;bmm/+	0
											bmm/+	0		jabbazl01/+;bmm/+	3
											bmm/+	3		jabbazl01/+;bmm/+	0
											bmm/+	1		jabbazl01/+;bmm/+	3
											bmm/+	4		jabbazl01/+;bmm/+	3
											bmm/+	0		jabbazl01/+;bmm/+	4
											bmm/+	0		jabbazl01/+;bmm/+	0
											bmm/+	0		jabbazl01/+;bmm/+	3
											bmm/+	5		jabbazl01/+;bmm/+	3
											bmm/+	0
											bmm/+	3

## Sheet: Fig 3H
Treatment	S10B	S11	S12	S13	S14	Total	% Developed	%devAA/%devEtOH							Column B	ATGL-/+			Column E	Jabba-/+
JabbaZ/+ EtOH	1	2	4	1	7	15	80								vs.	vs.			vs.	vs.
JabbaZ/+ 500uM AA	3	7	2	0	0	12	17	0.2125							Column A	yw			Column D	yw
yw EtOH	1	0	10	6	1	18	94
yw 500uM AA	16	2	2	0	0	20	10	0.106383							Paired t test				Paired t test
JabbaDL/+ EtOH	2	1	5	4	5	17	82								P value	0.0306			P value	0.8062
JabbaDL/+ 500uMAA	8	2	1	0	0	12	8	0.097561							P value summary	*			P value summary	ns
															Significantly different (P < 0.05)?	Yes			Significantly different (P < 0.05)?	No
															One- or two-tailed P value?	Two-tailed			One- or two-tailed P value?	Two-tailed
Treatment	S10B	S11	S12	S13	S14	Total	% Developed	%devAA/%devEtOH							t, df	t=2.815, df=6			t, df	t=0.2793, df=2
JabbaZ/+ EtOH	3	4	8	4	0	19	63								Number of pairs	7			Number of pairs	3
JabbaZ/+ 500uM AA	17	1	4	0	0	22	18	0.285714
JabbaDL/+ EtOH	3	3	6	6	1	19	68								How big is the difference?				How big is the difference?
JabbaDL/+ 500uMAA	16	1	2	0	0	19	11	0.161765							Mean of differences (B - A)	10.53			Mean of differences (E - D)	2.333
yw EtOH	3	1	12	2	0	18	78								SD of differences	9.896			SD of differences	14.47
yw 500uM AA	18	4	2	0	0	24	8	0.102564							SEM of differences	3.74			SEM of differences	8.353
															95% confidence interval	1.376 to 19.68			95% confidence interval	-33.61 to 38.27
															R squared (partial eta squared)	0.5691			R squared (partial eta squared)	0.03755
Treatment	S10B	S11	S12	S13	S14	Total	% Developed	%devAA/%devEtOH							How effective was the pairing?				How effective was the pairing?
JabbaZ/+ EtOH	4	3	5	3	2	18	56								Correlation coefficient (r)	0.6559			Correlation coefficient (r)	0.5552
JabbaZ/+ 500uM AA	11	2	3	0	0	16	19	0.339286							P value (one tailed)	0.0548			P value (one tailed)	0.3126
JabbaDL/+ EtOH	1	2	5	5	6	19	84								P value summary	ns			P value summary	ns
JabbaDL/+ 500uMAA	13	2	4	0	0	19	21	0.25							Was the pairing significantly effective?	No			Was the pairing significantly effective?	No
yw EtOH	4	1	5	6	4	19	79
yw 500uM AA	10	3	5	0	0	18	28	0.35443

## Sheet: Fig 4D
		Pearson's Chi-squared test		Bundle Defects						Genotype	Bundles		Genotype	bundles		Genotype	Bundles
										jabbaDL/+	0		pxtf01000/+	0		jabbazl01/+;pxtf01000/+	1
		x-squared = 85.907			df=6		p-value<2.2e-16			jabbaDL/+	0		pxtf01000/+	0		jabbazl01/+;pxtf01000/+	3
										jabbaDL/+	0		pxtf01000/+	0		jabbazl01/+;pxtf01000/+	2
		Fisher post-hoc test								jabbaDL/+	0		pxtf01000/+	0		jabbazl01/+;pxtf01000/+	2
										jabbazl01/+	1		pxtf01000/+	0		jabbazl01/+;pxtf01000/+	3
		Comparison	p.Fisher	p. adj. Fisher						jabbazl01/+	0		pxtf01000/+	0		jabbaDL/+;pxtf01000/+	2
		Jabba-/+:pxt-/+	0.4871	0.4871						jabbazl01/+	0		pxtf01000/+	0		jabbaDL/+;pxtf01000/+	3
		Jabba-/+:Jabba-/+:pxt-/+	4.30729e-18	1.29216e-17						jabbazl01/+	0		pxtf01000/+	0		jabbaDL/+;pxtf01000/+	0
		pxt-/+:Jabba-/+;pxt-/+	9.03701e-10	1.35555e-09						jabbazl01/+	0		pxtf01000/+	0		jabbaDL/+;pxtf01000/+	0
										jabbazl01/+	0		pxtf01000/+	0		jabbaDL/+;pxtf01000/+	0
										jabbazl01/+	0		pxtf01000/+	0		jabbaDL/+;pxtf01000/+	3
										jabbazl01/+	0		pxtf01000/+	0		jabbazl01/+;pxtEY03052/+	0
										jabbaDL/+	0		pxtf01000/+	0		jabbazl01/+;pxtEY03052/+	3
										jabbaDL/+	0		pxtf01000/+	0		jabbazl01/+;pxtEY03052/+	3
										jabbaDL/+	0		pxtf01000/+	0		jabbazl01/+;pxtEY03052/+	3
										jabbaDL/+	0		pxtf01000/+	0		jabbazl01/+;pxtEY03052/+	1
										jabbazl01/+	1		pxtf01000/+	0		jabbazl01/+;pxtEY03052/+	1
										jabbazl01/+	0		pxtf01000/+	0		jabbazl01/+;pxtEY03052/+	1
										jabbazl01/+	1		pxtf01000/+	0		jabbazl01/+;pxtf01000/+	3
										jabbazl01/+	1		pxtf01000/+	0		jabbazl01/+;pxtf01000/+	3
										jabbazl01/+	0		pxtf01000/+	0		jabbazl01/+;pxtf01000/+	3
										jabbazl01/+	0		pxtf01000/+	0		jabbazl01/+;pxtf01000/+	3
										jabbazl01/+	1		pxtf01000/+	0		jabbazl01/+;pxtf01000/+	3
										jabbazl01/+	1		pxtf01000/+	0		jabbazl01/+;pxtf01000/+	3
										jabbazl01/+	1		pxtf01000/+	0		jabbaDL/+;pxtf01000/+	3
										jabbazl01/+	0		pxtf01000/+	0		jabbaDL/+;pxtf01000/+	3
										jabbazl01/+	0		pxtf01000/+	0		jabbaDL/+;pxtf01000/+	1
										jabbazl01/+	0		pxtf01000/+	0		jabbaDL/+;pxtf01000/+	1
										jabbazl01/+	0		pxtf01000/+	0		jabbaDL/+;pxtf01000/+	1
										jabbazl01/+	0		pxtf01000/+	0		jabbaDL/+;pxtf01000/+	1
										jabbazl01/+	1		pxtf01000/+	0		jabbazl01/+;pxtf01000/+	2
										jabbazl01/+	0		pxtf01000/+	0		jabbazl01/+;pxtf01000/+	1
										jabbazl01/+	0		pxtf01000/+	0		jabbazl01/+;pxtf01000/+	3
										jabbazl01/+	0		pxtf01000/+	0		jabbazl01/+;pxtf01000/+	3
										jabbazl01/+	0		pxtf01000/+	0		jabbazl01/+;pxtf01000/+	3
										jabbazl01/+	0		pxtf01000/+	0		jabbazl01/+;pxtf01000/+	3
										jabbazl01/+	0		pxtf01000/+	1		jabbazl01/+;pxtf01000/+	3
										jabbazl01/+	0		pxtf01000/+	1		jabbazl01/+;pxtf01000/+	0
										jabbazl01/+	1		pxtf01000/+	1		jabbazl01/+;pxtf01000/+	0
										jabbazl01/+	0		pxtf01000/+	1		jabbazl01/+;pxtf01000/+	3
										jabbazl01/+	0		pxtf01000/+	1		jabbazl01/+;pxtf01000/+	3
										jabbazl01/+	0		pxtf01000/+	1		jabbazl01/+;pxtf01000/+	3
										jabbazl01/+	0		pxtf01000/+	1		jabbazl01/+;pxtf01000/+	3
										JabbaDL/+	0		pxtf01000/+	1		jabbazl01/+;pxtEY03052/+	2
										JabbaDL/+	0		pxtf01000/+	1		jabbazl01/+;pxtEY03052/+	3
										JabbaDL/+	0		pxtf01000/+	1		jabbazl01/+;pxtEY03052/+	3
										JabbaDL/+	0		pxtf01000/+	1		jabbazl01/+;pxtEY03052/+	3
										jabbazl01/+	0		pxtf01000/+	1		jabbazl01/+;pxtEY03052/+	2
										jabbazl01/+	0		pxtf01000/+	1		jabbazl01/+;pxtEY03052/+	1
										jabbazl01/+	1		pxtf01000/+	1		jabbazl01/+;pxtEY03052/+	1
										jabbazl01/+	0		pxtf01000/+	2		jabbazl01/+;pxtEY03052/+	2
										jabbazl01/+	1		pxtf01000/+	2		jabbazl01/+;pxtEY03052/+	2
										jabbazl01/+	0		pxtf01000/+	2		jabbazl01/+;pxtEY03052/+	1
										jabbazl01/+	0		pxtf01000/+	2		jabbazl01/+;pxtf01000/+	2
										jabbazl01/+	1		pxtf01000/+	2		jabbazl01/+;pxtf01000/+	1
										jabbazl01/+	0		pxtf01000/+	3		jabbazl01/+;pxtf01000/+	2
										jabbazl01/+	0		pxtf01000/+	3		jabbazl01/+;pxtf01000/+	3
										jabbazl01/+	0		pxtf01000/+	3		jabbazl01/+;pxtf01000/+	3
										jabbazl01/+	0		pxtEY03052/+	0		jabbazl01/+;pxtf01000/+	1
										jabbazl01/+	0		pxtEY03052/+	0		jabbazl01/+;pxtEY03052/+	3
										jabbazl01/+	0		pxtEY03052/+	0		jabbazl01/+;pxtEY03052/+	1
										jabbazl01/+	1		pxtEY03052/+	0		jabbazl01/+;pxtEY03052/+	2
										jabbazl01/+	0		pxtEY03052/+	0		jabbazl01/+;pxtf01000/+	1
										jabbazl01/+	2		pxtf01000/+	0		jabbazl01/+;pxtf01000/+	2
										jabbazl01/+	0		pxtEY03052/+	0		jabbazl01/+;pxtf01000/+	3
										jabbazl01/+	0		pxtEY03052/+	0		jabbazl01/+;pxtf01000/+	1
										jabbazl01/+	2		pxtEY03052/+	0		jabbazl01/+;pxtf01000/+	2
										jabbazl01/+	2		pxtEY03052/+	0		jabbazl01/+;pxtf01000/+	3
										jabbazl01/+	1		pxtEY03052/+	0		jabbazl01/+;pxtf01000/+	0
										jabbazl01/+	0		pxtEY03052/+	0		jabbazl01/+;pxtf01000/+	3
										jabbazl01/+	2		pxtEY03052/+	0		jabbazl01/+;pxtf01000/+	2
										jabbazl01/+	1		pxtEY03052/+	0		jabbazl01/+;pxtf01000/+	2
										jabbazl01/+	1		pxtEY03052/+	0		jabbazl01/+;pxtf01000/+	1
										jabbazl01/+	0		pxtEY03052/+	0		jabbazl01/+;pxtf01000/+	3
										jabbazl01/+	1		pxtEY03052/+	0		jabbazl01/+;pxtf01000/+	2
										jabbazl01/+	0		pxtEY03052/+	0		jabbazl01/+;pxtf01000/+	3
										jabbazl01/+	0		pxtEY03052/+	0		jabbazl01/+;pxtf01000/+	3
										jabbazl01/+	0		pxtEY03052/+	0		jabbazl01/+;pxtf01000/+	3
													pxtEY03052/+	0		jabbazl01/+;pxtf01000/+	0
													pxtEY03052/+	0		jabbazl01/+;pxtf01000/+	1
													pxtEY03052/+	0		jabbazl01/+;pxtf01000/+	3
													pxtEY03052/+	0		jabbazl01/+;pxtf01000/+	3
													pxtEY03052/+	0		jabbazl01/+;pxtf01000/+	1
													pxtEY03052/+	0		jabbazl01/+;pxtf01000/+	2
													pxtEY03052/+	0		jabbazl01/+;pxtf01000/+	1
													pxtEY03052/+	0		jabbazl01/+;pxtf01000/+	3
													pxtEY03052/+	0		jabbazl01/+;pxtf01000/+	3
													pxtEY03052/+	0		jabbazl01/+;pxtf01000/+	3
													pxtEY03052/+	1		jabbazl01/+;pxtf01000/+	3
													pxtEY03052/+	1
													pxtEY03052/+	1
													pxtEY03052/+	1
													pxtEY03052/+	1
													pxtEY03052/+	1
													pxtEY03052/+	1
													pxtEY03052/+	1
													pxtEY03052/+	1
													pxtEY03052/+	1
													pxtEY03052/+	1
													pxtEY03052/+	2
													pxtEY03052/+	2
													pxtEY03052/+	2
													pxtEY03052/+	3
													pxtEY03052/+	3
													pxtEY03052/+	3
													pxtEY03052/+	3

## Sheet: Fig 4E
		Pearson's Chi-squared test		Cortical Actin Defects						Genotype	Cortical		Genotype	Cortical		Genotype	Cortical
										jabbaDL/+	0		pxtf01000/+	0		jabbazl01/+;pxtf01000/+	0
		x-squared = 74.28			df=6		p-value= 5.399e-14			jabbaDL/+	0		pxtf01000/+	0		jabbazl01/+;pxtf01000/+	1
										jabbaDL/+	0		pxtf01000/+	0		jabbazl01/+;pxtf01000/+	1
		Fisher post-hoc test								jabbaDL/+	0		pxtf01000/+	0		jabbazl01/+;pxtf01000/+	1
										jabbazl01/+	0		pxtf01000/+	0		jabbazl01/+;pxtf01000/+	0
		Comparison	p.Fisher	p. adj. Fisher						jabbazl01/+	0		pxtf01000/+	0		jabbaDL/+;pxtf01000/+	2
		Jabba-/+:pxt-/+	0.432374	0.432374						jabbazl01/+	1		pxtf01000/+	0		jabbaDL/+;pxtf01000/+	0
		Jabba-/+:Jabba-/+:pxt-/+	2.77528e-15	8.32585e-15						jabbazl01/+	0		pxtf01000/+	0		jabbaDL/+;pxtf01000/+	0
		pxt-/+:Jabba-/+;pxt-/+	2.54376e-07	3.81806e-07						jabbazl01/+	0		pxtf01000/+	0		jabbaDL/+;pxtf01000/+	2
										jabbazl01/+	0		pxtf01000/+	0		jabbaDL/+;pxtf01000/+	0
										jabbazl01/+	0		pxtf01000/+	0		jabbaDL/+;pxtf01000/+	2
										jabbazl01/+	0		pxtf01000/+	0		jabbazl01/+;pxtEY03052/+	0
										jabbaDL/+	0		pxtf01000/+	0		jabbazl01/+;pxtEY03052/+	0
										jabbaDL/+	0		pxtf01000/+	0		jabbazl01/+;pxtEY03052/+	0
										jabbaDL/+	0		pxtf01000/+	0		jabbazl01/+;pxtEY03052/+	3
										jabbaDL/+	0		pxtf01000/+	0		jabbazl01/+;pxtEY03052/+	2
										jabbazl01/+	0		pxtf01000/+	0		jabbazl01/+;pxtEY03052/+	0
										jabbazl01/+	0		pxtf01000/+	0		jabbazl01/+;pxtEY03052/+	1
										jabbazl01/+	1		pxtf01000/+	0		jabbazl01/+;pxtf01000/+	1
										jabbazl01/+	0		pxtf01000/+	0		jabbazl01/+;pxtf01000/+	0
										jabbazl01/+	0		pxtf01000/+	0		jabbazl01/+;pxtf01000/+	1
										jabbazl01/+	0		pxtf01000/+	0		jabbazl01/+;pxtf01000/+	3
										jabbazl01/+	0		pxtf01000/+	0		jabbazl01/+;pxtf01000/+	0
										jabbazl01/+	0		pxtf01000/+	0		jabbazl01/+;pxtf01000/+	1
										jabbazl01/+	0		pxtf01000/+	0		jabbaDL/+;pxtf01000/+	2
										jabbazl01/+	0		pxtf01000/+	0		jabbaDL/+;pxtf01000/+	1
										jabbazl01/+	0		pxtf01000/+	0		jabbaDL/+;pxtf01000/+	2
										jabbazl01/+	0		pxtf01000/+	0		jabbaDL/+;pxtf01000/+	2
										jabbazl01/+	0		pxtf01000/+	0		jabbaDL/+;pxtf01000/+	2
										jabbazl01/+	0		pxtf01000/+	0		jabbaDL/+;pxtf01000/+	3
										jabbazl01/+	0		pxtf01000/+	0		jabbazl01/+;pxtf01000/+	1
										jabbazl01/+	0		pxtf01000/+	0		jabbazl01/+;pxtf01000/+	1
										jabbazl01/+	0		pxtf01000/+	0		jabbazl01/+;pxtf01000/+	2
										jabbazl01/+	0		pxtf01000/+	0		jabbazl01/+;pxtf01000/+	1
										jabbazl01/+	0		pxtf01000/+	0		jabbazl01/+;pxtf01000/+	1
										jabbazl01/+	0		pxtf01000/+	0		jabbazl01/+;pxtf01000/+	2
										jabbazl01/+	0		pxtf01000/+	0		jabbazl01/+;pxtf01000/+	3
										jabbazl01/+	0		pxtf01000/+	0		jabbazl01/+;pxtf01000/+	1
										jabbazl01/+	0		pxtf01000/+	0		jabbazl01/+;pxtf01000/+	3
										jabbazl01/+	0		pxtf01000/+	0		jabbazl01/+;pxtf01000/+	3
										jabbazl01/+	0		pxtf01000/+	0		jabbazl01/+;pxtf01000/+	3
										jabbazl01/+	0		pxtf01000/+	0		jabbazl01/+;pxtf01000/+	2
										jabbazl01/+	0		pxtf01000/+	0		jabbazl01/+;pxtf01000/+	3
										JabbaDL/+	0		pxtf01000/+	0		jabbazl01/+;pxtEY03052/+	0
										JabbaDL/+	0		pxtf01000/+	0		jabbazl01/+;pxtEY03052/+	1
										JabbaDL/+	1		pxtf01000/+	0		jabbazl01/+;pxtEY03052/+	0
										JabbaDL/+	0		pxtf01000/+	0		jabbazl01/+;pxtEY03052/+	0
										jabbazl01/+	0		pxtf01000/+	0		jabbazl01/+;pxtEY03052/+	1
										jabbazl01/+	0		pxtf01000/+	0		jabbazl01/+;pxtEY03052/+	1
										jabbazl01/+	0		pxtf01000/+	0		jabbazl01/+;pxtEY03052/+	1
										jabbazl01/+	0		pxtf01000/+	0		jabbazl01/+;pxtEY03052/+	3
										jabbazl01/+	0		pxtf01000/+	1		jabbazl01/+;pxtEY03052/+	2
										jabbazl01/+	0		pxtf01000/+	1		jabbazl01/+;pxtEY03052/+	1
										jabbazl01/+	0		pxtf01000/+	1		jabbazl01/+;pxtf01000/+	3
										jabbazl01/+	0		pxtf01000/+	2		jabbazl01/+;pxtf01000/+	1
										jabbazl01/+	0		pxtf01000/+	2		jabbazl01/+;pxtf01000/+	2
										jabbazl01/+	0		pxtf01000/+	3		jabbazl01/+;pxtf01000/+	2
										jabbazl01/+	0		pxtf01000/+	3		jabbazl01/+;pxtf01000/+	2
										jabbazl01/+	0		pxtEY03052/+	0		jabbazl01/+;pxtf01000/+	2
										jabbazl01/+	1		pxtEY03052/+	0		jabbazl01/+;pxtEY03052/+	3
										jabbazl01/+	0		pxtEY03052/+	0		jabbazl01/+;pxtEY03052/+	3
										jabbazl01/+	0		pxtEY03052/+	0		jabbazl01/+;pxtEY03052/+	3
										jabbazl01/+	0		pxtEY03052/+	0		jabbazl01/+;pxtf01000/+	0
										jabbazl01/+	1		pxtf01000/+	0		jabbazl01/+;pxtf01000/+	0
										jabbazl01/+	0		pxtEY03052/+	0		jabbazl01/+;pxtf01000/+	0
										jabbazl01/+	0		pxtEY03052/+	0		jabbazl01/+;pxtf01000/+	1
										jabbazl01/+	0		pxtEY03052/+	0		jabbazl01/+;pxtf01000/+	2
										jabbazl01/+	0		pxtEY03052/+	0		jabbazl01/+;pxtf01000/+	2
										jabbazl01/+	1		pxtEY03052/+	0		jabbazl01/+;pxtf01000/+	1
										jabbazl01/+	2		pxtEY03052/+	0		jabbazl01/+;pxtf01000/+	3
										jabbazl01/+	0		pxtEY03052/+	0		jabbazl01/+;pxtf01000/+	1
										jabbazl01/+	0		pxtEY03052/+	0		jabbazl01/+;pxtf01000/+	1
										jabbazl01/+	0		pxtEY03052/+	0		jabbazl01/+;pxtf01000/+	0
										jabbazl01/+	0		pxtEY03052/+	0		jabbazl01/+;pxtf01000/+	0
										jabbazl01/+	0		pxtEY03052/+	0		jabbazl01/+;pxtf01000/+	1
										jabbazl01/+	0		pxtEY03052/+	0		jabbazl01/+;pxtf01000/+	0
										jabbazl01/+	0		pxtEY03052/+	0		jabbazl01/+;pxtf01000/+	2
										jabbazl01/+	0		pxtEY03052/+	0		jabbazl01/+;pxtf01000/+	2
													pxtEY03052/+	0		jabbazl01/+;pxtf01000/+	1
													pxtEY03052/+	0		jabbazl01/+;pxtf01000/+	1
													pxtEY03052/+	0		jabbazl01/+;pxtf01000/+	0
													pxtEY03052/+	0		jabbazl01/+;pxtf01000/+	3
													pxtEY03052/+	0		jabbazl01/+;pxtf01000/+	2
													pxtEY03052/+	0		jabbazl01/+;pxtf01000/+	0
													pxtEY03052/+	0		jabbazl01/+;pxtf01000/+	1
													pxtEY03052/+	0		jabbazl01/+;pxtf01000/+	0
													pxtEY03052/+	0		jabbazl01/+;pxtf01000/+	1
													pxtEY03052/+	0		jabbazl01/+;pxtf01000/+	0
													pxtEY03052/+	0		jabbazl01/+;pxtf01000/+	0
													pxtEY03052/+	0
													pxtEY03052/+	0
													pxtEY03052/+	0
													pxtEY03052/+	0
													pxtEY03052/+	0
													pxtEY03052/+	0
													pxtEY03052/+	0
													pxtEY03052/+	0
													pxtEY03052/+	0
													pxtEY03052/+	0
													pxtEY03052/+	0
													pxtEY03052/+	0
													pxtEY03052/+	0
													pxtEY03052/+	0
													pxtEY03052/+	1
													pxtEY03052/+	1
													pxtEY03052/+	3

[truncated: 15 more sheets: Fig 4F, Fig 5D, Fig 5E, Fig 5F, SFig 1 A, SFig 1B, SFig 1C, SFig3E , SFig3F, SFig 4B, SFig 4E, SFig 4G, SFig 5 D, SFig 5E, SFig 5F]
